# Supplementary material for: A conserved regulatory mechanism mediates the convergent evolution of plant shoot lateral organs
Source: PLoS Biol. 2019 Dec 9;17(12):e3000560. doi: 10.1371/journal.pbio.3000560 (PMC6901180; doi:10.1371/journal.pbio.3000560)
Supplement: S1 Data — ALOG, Arabidopsis LIGHT-DEPENDENT SHORT HYPOCOTYLS 1 and Oryza G1. (FASTA) [file pbio.3000560.s008.fasta]

>Mapoly0028s0118.1
RYESQKRRDWNTFGQYLKNHRPPLALARCSGNHVLEFLRYLDQFGKTKVHLPSCHFFGLPNPPHPCPCPLRQAWGSLDALIGRLRAAFEENGGKPESNPFGARVVRLYLREVREMQAKARGIAYEKKKRK
>Mapoly0221s0004.1
RYESQKRRDWNSFGQYLRNHRPRIDLEECSGEQVIEFLRYLDQFGKTKVHVPSCHYFGVPSPAHPCSCPLRQAWGSLDALIGRLRAAFEENGGHASRNPFGDRVIRSYLREVREKQAKARGIAYGKKKKG
>AT1G78815.1
RYESQKRRDWNTFCQYLRNQQPPVHISQCGSNHILDFLQYLDQFGKTKVHIHGCVFFGQVEPAGQCNCPLKQAWGSLDALIGRLRAAFEENGGLPERNPFAGGGIRVFLREVRDSQAKARGVPYKKRKKR
>AT1G07090.1
RYESQKRRDWNTFLQYLKNHKPPLALSRCSGAHVIEFLKYLDQFGKTKVHVAACPYFGHQQPPSPCSCPLKQAWGSLDALIGRLRAAYEENGGRPDSNPFAARAVRIYLREVRESQAKARGIPYEKKKRK
>AT1G16910.1
RYESQKSRDWNTFCQYLMTKMPPVHVWECESNHILDFLQSRDQFGKTKVHIQGCVFFGQKEPPGECNCPLKQAWGSLDALIGRLRAAYEENGGLTEKNPFARGGIRIFLREVRGSQAKARGVLYKKKKRL
>AT2G31160.1
RYENQKRRDWNTFGQYLRNHRPPLSLSRCSGAHVLEFLRYLDQFGKTKVHTNICHFYGHPNPPAPCPCPLRQAWGSLDALIGRLRAAFEENGGKPETNPFGARAVRLYLREVRDMQSKARGVSYEKKKRK
>AT2G42610.1
RYESQKRRDWNTFGQYLKNQRPPVPMSHCSCNHVLDFLRYLDQFGKTKVHVPGCMFYGQPEPPAPCTCPLRQAWGSLDALIGRLRAAYEENGGPPETNPFASGAIRVYLREVRECQAKARGIPYKKKKKK
>AT3G04510.1
RYENQKRRDWNTFCQYLRNHHPPLSLASCSGAHVLDFLRYLDQFGKTKVHHQNCAFFGLPNPPAPCPCPLRQAWGSLDALIGRLRAAYEENGGAPETSPFGSRSVRIFLREVRDFQAKSRGVSYEKKRKR
>AT4G18610.1
RYESQKRRDWNTFVQYLKSQNPPLMMSQFDYTHVLSFLRYLDQFGKTKVHHQACVFFGQPDPPGPCTCPLKQAWGSLDALIGRLRAAYEEGGGSPDTNPFANGSIRVHLREVRESQAKARGIPYRKKKRR
>AT3G23290.2
RYENQKRRDWNTFGQYLRNHRPPLSLSRCSGAHVLEFLRYLDQFGKTKVHTHLCPFFGHPNPPAPCACPLRQAWGSLDALIGRLRAAFEENGGSPETNPFGARAVRLYLREVRDSQAKARGISYEKKKRK
>AT5G28490.1
RYENQKRRDWNTFCQYLRNHRPPLSLPSCSGAHVLEFLRYLDQFGKTKVHHQNCAFFGLPNPPAPCPCPLRQAWGSLDALIGRLRAAYEENGGPPEANPFGSRAVRLFLREVRDFQAKARGVSYEKKRKR
>AT5G58500.1
RYESQKRRDWNTFLQYLRNHKPPLNLSRCSGAHVLEFLKYLDQFGKTKVHATACPFFGQPNPPSQCTCPLKQAWGSLDALIGRLRAAFEEGGGLPESNPFAAKAVRIYLKEVRQTQAKARGIPYDKKKRK
>Os01g0828900
RYESQKRRDWNTFLQYLRNHRPPLTLARCSGAHVIEFLRYLDQFGKTKVHASGCAFYGQPSPPGPCPCPLRQAWGSLDALIGRLRAAYEESGGTPESNPFAARAVRIYLREVRDSQAKARGIPYEKKKRK
>Os02g0166800
RYESQKRRDWQTFGQYLRNHRPPLELSRCSGAHVLEFLRYLDQFGKTKVHAHGCPFFGHPSPPAPCPCPLRQAWGSLDALVGRLRAAFEEHGGRPESNPFGARAVRLYLRDIRDTQSKARGIAYEKKRRK
>Os02g0623400
RYEAQKRRDWNTFGQYLRNHRPPLGLAQCSGAHVLEFLRYLDQFGKTKVHTAACPFFGHPNPPAPCPCPLRQAWGSLDALVGRLRAAFEENGGRPESNPFAVRAVRLYLREVREHQARARGVSYEKKKRK
>Os02g0811000
RYESQKRRDWNTFGQYLRNHRPPLSLSRCSGAHVLEFLKYMDQFGKTKVHTPVCPFYGHPNPPAPCPCPLRQAWGSLDALIGRLRAAYEENGGTPEMNPFGARAVRLYLREVRETQARARGISYEKKKRK
>Os04g0516200
RYEAQKRRDWNTFGQYLRNHRPPLSLAQCSGAHVLEFLRYLDQFGKTKVHTAACPFFGHPSPPAPCPCPLRQAWGSLDALVGRLRAAFEENGGRPESNPFAARAVRLYLREVREHQARARGVSYEKKKRK
>Os05g0347400
RYESQKRRDWNTFLQYLRNHKPPLTLPRCSGAHVIEFLKYLDQFGKTKVHADGCAYFGEPNPPAPCACPLRQAWGSLDALIGRLRAAYEESGGRPESNPFAARAVRIYLREVREAQAKARGIPYEKKRKR
>Os05g0472000
RYESQKRRDWNTFLQYLKNHRPPLTLARCSGAHVIEFLKYLDQFGKTKVHASGCAYYGQPSPPAPCPCPLRQAWGSLDALIGRLRAAYEESGHAPESNPFAARAVRIYLREVRDAQAKARGIPYEKKKRK
>Os06g0672400
RYESQKRRDWHTFGQYLRNHRPPLELSRCSGAHVLEFLRYLDQFGKTKVHAAGCPFFGHPSPPAPCPCPLRQAWGSLDALVGRLRAAFEEHGGRPEANPFGARAVRLYLREVRDSQAKARGIAYEKKRRK
>Os07g0139300
RYESQKRRDWQTFTQYLAAHRPPLELRRCSGAHVLEFLRYLDRFGKTRVHEPPCPSYGGRSPSAACQCPLRQAWGSLDALVGRLRAAYDEHGGEPDANPFAARAVRLYLRDVRDAQAMARGISYHKKKKR
>Os10g0478000
RYESQKRRDWNTFGQYLRNHRPPLSLARCSGAHVLEFLRYLDQFGKTKVHAPACPFFGHPAPPAPCPCPLRQAWGSLDALVGRLRAAYEENGGRPENNPFGARAVRLYLREVREHQARARGVSYEKKKRK
