# Supplementary material for: A conserved regulatory mechanism mediates the convergent evolution of plant shoot lateral organs
Source: PLoS Biol. 2019 Dec 9;17(12):e3000560. doi: 10.1371/journal.pbio.3000560 (PMC6901180; doi:10.1371/journal.pbio.3000560)
Supplement: S2 Data — (XLSX) [file pbio.3000560.s009.xlsx]

## Sheet: Fig.3D
	number of apices in 3-day-old Tak1			number of apices in 7-day-old Tak1			number of apices in 10-day-old Tak1			number of apices in 14-day-old Tak1			number of apices in 3day-old los1			number of apices in 7day-old los1			number of apices in 10day-old los1			number of apices in 14day-old los1
	1			2			3			8			1			3			2			4
	1			2			4			4			1			1			1			1
	1			4			2			4			1			3			1			6
	1			2			4			4			1			1			3			5
	1			2			2			4			0			2			4			2
	1			2			2			6			1			1			1			1
	1			2			3			5			1			2			1			2
	1			2			2			4			1			2			2			1
	2			2			2			4			1			2			1			0
	2			2			4			6			1			2			2			4
	1			2			2			4			1			1			2			4
	1			2			4			5			1			0			1			1
	1			2			3			4			1			2			3			4
	1			2			2			4			1			0			2			0
	1			2			3		AVG	4.71429			1			2			2			4
	1			2			3		STDEV	1.20439			0			2			1			0
	1			2			2						0			2			0			0
	1			2			2						1			3			3			2
	1			2			2						1			0			0			0
	1			2			3						1			2			0			4
	1			2			2					AVG	0.85			1			2			1
	2			3			2					STDEV	0.366348			2			2			3
	1			2			3								AVG	1.63636			3			3
	1			2			4								STDEV	0.902138			3			2
	1			2			2												1			2
	1			2			3												2			4
	1			2		AVG	2.69231												0			2
	1			2		STDEV	0.788377												2			3
AVG	1.10714			2															1		AVG	2.32143
STDEV	0.31497			2															2		STDEV	1.70084
				2															2
				2															3
				2														AVG	1.71875
				2														STDEV	1.02342
				2
				2
				2
				2
				2
				2																				3day	7day	10day	14day
				2																			WT	1.10714	2.02985	2.69231	4.71429
				3																			los1	0.85	1.63636	1.71875	2.32143
				2																			WT_STDEV	0.31497	0.346854	0.788377	1.20439
				2																			los1_STDEV	0.366348	0.902138	1.02342	1.70084
				1
				2
				2																				3day	7day	10day	14day
				2																			P-value	0.0154271	0.0576483	0.000139361	7.26024e-06
				2
				2
				2
				2
				2
				2
				2
				2
				2
				2
				2
				2
				2
				2
				2
				2
				2
				2
				1
			AVG	2.02985
			STDEV	0.346854

## Sheet: Fig.3G
	number of Edu positive cells in 1-day-old Tak1			number of Edu positive cellss in 2-day-old Tak1			number of Edu positive cells in 3-day-old Tak1			number of Edu positive cells in 4-day-old Tak1			number of Edu positive cells in 5-day-old Tak1			number of Edu positive cells in 6-day-old Tak1			number of Edu positive cells in 7-day-old Tak1			number of Edu positive cells in 1-day-old los1			number of Edu positive cells in 2-day-old los1			number of Edu positive cells in 3-day-old los1			number of Edu positive cells in 4-day-old los1			number of Edu positive cells in 5-day-old los1			number of Edu positive cells in 6-day-old los1			number of Edu positive cells in 7-day-old los1
	50			73			83			115			151			149			114			38			53			42			22			33			20			29
	43			67			87			123			165			82			140			31			26			121			53			16			26			36
	36			48			76			140			129			88			131			45			58			88			75			22			23			37
	34			63			55			160			96			74			133			55			43			85			61			27			36			29
	47			54			101			110			104			84			91			43			15			83			29			29			26			34
	31			68			97			128			108			119			142			37			63			84			10			42			31			25
	35			59			68			95			87			113		AVG	125.167			20			50			31		AVG	41.6667			52			28		AVG	31.6667
	32			48			100			84			46			93		STDEV	19.4465			20			42			43		STDEV	25.1529			4			23		STDEV	4.71876
AVG	38.5			41		AVG	83.375		AVG	119.375		AVG	110.75		AVG	100.25						25			45		AVG	72.125					AVG	28.125		AVG	26.625
STDEV	7.19126			34		STDEV	16.3963		STDEV	24.2483		STDEV	37.6516		STDEV	25.0129					AVG	34.8889			61		STDEV	30.5026					STDEV	14.9039		STDEV	5.06916
				54																	STDEV	11.9525			18
				44																					51
				60																					26
				65																					66
			AVG	55.5714																					54
			STDEV	11.4201																					44
																								AVG	44.6875																	1day	2day	3day	4day	5day	6day	7day
																								STDEV	15.8313																WT	38.5	55.5714	83.375	119.375	110.75	100.25	125.167
																																									los1	34.8889	44.6875	72.125	41.6667	28.125	26.625	31.6667
																																									WT_STDEV	7.19126	11.4201	16.3963	24.2483	37.6516	25.0129	19.4465
																																									los1_STDEV	11.9525	15.8313	30.5026	25.1529	14.9039	5.06916	4.71876
																																										1day	2day	3day	4day	5day	6day	7day
																																									P-value	0.458161	0.0383102	0.378362	0.00013168	0.000253606	5.17802e-05	4.3435e-05

## Sheet: FigS3C
	gemma cup numbers in 17day-old-TaK-1			gemma cup numbers in 17day-old-los1			gemma cup numbers in 21day-old-TaK-1			gemma cup numbers in 21day-old-los1
	4			6			12			5
	4			3			14			3
	4			3			9			8
	3			5			12			5
	4			4			9			7
	4			2			11			9
	2			3			8			3
	4		Average	3.71429			10			3
	4		STDEV	1.38013			11			2
	5						13			2
Average	3.8					Average	10.9			13
STDEV	0.788811					STDEV	1.91195			4
										7
										15
									Average	6.14286
									STDEV	4.01645
													17days	21days
												WT	3.8	10.9
												los1	3.71429	6.14286
												WT_STDEV	0.788811	1.91195
												los1_STDEV	1.38013	4.01645
													17days	21days
												P value	0.885512	0.000995763
